# Supplementary material for: Male-biased migration from East Africa introduced pastoralism into southern Africa
Source: BMC Biol. 2021 Dec 7;19:259. doi: 10.1186/s12915-021-01193-z (PMC8650298; doi:10.1186/s12915-021-01193-z)
Supplement: Supplementary file 2 — Additional file 2: Excel file with supplementary tables: Table S1. Internal classification of Southern African Khoisan linguistic groups. Table S2. East African ADMIXTURE proportions in relation to East Africa and autochthonous San ancestries (i.e. excluding recent admixture from West Africans and Eurasians). Table S3. Allele frequencies of LP associated variants present in the H3Africa SNP array. Table S4. Relevant admixture time estimates based on pairwise coancestry curves. Table S5. X-chromosome to autosomal ratio based on the average ancestry proportion. Table S6. Summary results for the mitochondrial haplogroup assignment for the 87 sub-sampled Hessequa-descendants. Table S7. Summary results for the Ychr haplogroup assignment for the 58 male Hessequa-descendants. Table S8. List of populations included in the dataset. [file 12915_2021_1193_MOESM2_ESM.xlsx]

## Sheet: Table_S1
Table S1 - Internal classification of Southern African Khoisan linguistic groups (Güldemann & Fehn 2014)
Lineages and branches	Languages and dialects	Remarks
Ju-ǂHõan (new name Kx’a)
ǂ’Amkoe	Single language complex: ǂHõan, etc.	Newly affiliated to Ju
Ju (= Northern Khoisan)	Single language complex
North	Angolan !Xuun varieties
North-central	Ekoka !Xuun, Okongo !Xuun, etc.
Central	Grootfontein !Xuun, etc
Southeast	Ju|'hoan, ǂKx'au||'e
Khoe-Kwadi		Possibly related to Sandawe
Kwadi	Single language	Newly affiliated to Khoe
Khoe (= Central Khoisan)
Khoekhoe
Cape Khoe	Language complex
!Ora-Xiri	Language complex
Eini	Language complex
Nama-Damara	Language complex
Hai||om	Single language
ǂAakhoe
Kalahari Khoe
East
Shua	Cara, Deti, |Xaise, Danisi, Ts’ixa, etc.
Tshwa	Kua, Cua, Tsua, etc.
West
Kxoe	Khwe, ||Ani, Buga, G|anda, etc.
G||ana	G||ana, G|ui, ǂHaba, etc.
Naro	Naro, etc.
Tuu (= Southern Khoisan)
Taa-Lower Nossob
Taa	Single language complex
West	N|u||'en, West !Xoon
East	'N|oha, N|amani, East !Xoon, Kakia, etc.
Lower Nossob	|'Auni, |Haasi
!Ui	N||ng: Langeberg, N|uu (= ǂKhomani or N|huki ), etc.
	Danster
	Vaal-Orange
	||Xegwi
	!Ga’ne
	|Xam: Strandberg, Katkop, Achterveld, etc

## Sheet: Table_S2
Table S2 - East African ADMIXTURE proportions in relation to East Africa and autochthonous San (i.e. excluding recent admixture from West Africans and Eurasians)
Population	East Africa/(East Africa + San) Average	stdev
Hessequa (selected)	0.0594	0.0381129
Nama_Richtersveld	0.0807	0.0199998
Nama_Windhoek	0.0876	0.0239
Khwe	0.1483	0.0439323
Xade	0.0322	0.0352292
Khomani	0.0211	0.029
Xuun	0.0209	0.0138444
Proportions per Hessequa-descendant sampling site
Heidelberg	0.0685689	0.0339346
Melkhoutfontein	0.0481441	0.0385503
Railton	0.071567	0.0603746
Riversdale	0.0731438	0.0297915
RotterdamFarm	0.0553164	0.0443212
Slangriver	0.0879794	0.037454
Stormsvlei	0.0491089	0.0275682
Suurbraak	0.0554476	0.0339687
SwellemdamMuseum	0.061427	0.0432908

## Sheet: Table_S3
Table S3 - Allele frequencies of LP associated variants present in the H3Africa SNP array. The analysis we performed in the 156 unrelated Hessequa-descendants.
Variant	SNP	Ancestral Allele	Derived Allele (LP)	LP Allele Frequency
G/A-22018	rs182549	G	A	0.1201
C/G−13907	rs41525747	C	G	0
G/C-14010	rs145946881	G	C	0.129

## Sheet: Table_S4
Table S4 – Relevant admixture time estimates based on pairwise coancestry curves. Number of parental populations is provided in 'Model of Admixture'. Min and Max values for time of admixture are estimated by random subsampling during 100 bootstraps. Gen: generations; years: Years ago
Pop	Source1	Source2	Date (gen)	min (gen)	max (gen)	Date (years)	min (years)	max (years)	Model of admixture
Hessequa (Selected)	San	East_Africa	31.7	30.0874	51.043	951	902.623	1531.29	3-way
Hessequa (Selected)	San	European	6.4	5.63	7.6	192	168.9	228	5-way
Hessequa (Selected)	San	Southeast_Asia	7.1	5.76	8.33	213	172.8	249.9	5-way
Hessequa (Selected)	West_Africa	Southeast_Asia	8.9	7.31	11.51	267	219.3	345.3	5-way
Hessequa (Selected)	San	West_Africa	7.8	6.91	9.7	234	207.3	291	5-way
Khomani	San	East_Africa	35.1	30.3971	43.2662	1053	911.913	1297.99	4-way
Khomani	San	European	6.6	4.54135	8.65691	198	136.241	259.707	4-way
Khomani	San	West_Africa	9.4	6.63966	11.904	282	199.19	357.121	4-way
Khwe	San	East_Africa	71.4	69.3696	99.218	2142	2081.09	2976.54	3-way
Khwe	West_Africa	East_Africa	19.9	16.8788	26.8117	597	506.363	804.351	3-way
Khwe	San	West_Africa	19.2	16.9213	21.5141	576	507.638	645.424	3-way
Nama_Richtersveld	San	East_Africa	40.4	39.172	47.632	1212	1175.16	1428.96	4-way
Nama_Richtersveld	San	European	6.7	5.89855	7.14395	201	176.956	214.319	4-way
Nama_Richtersveld	San	West_Africa	12.1	8.41835	20.7125	363	252.55	621.375	4-way
Nama_Windhoek	San	East_Africa	37.7	36.3404	43.9504	1131	1090.21	1318.51	4-way
Nama_Windhoek	San	European	5.9	0.351312	10.1417	177	10.5394	304.252	4-way
Nama_Windhoek	San	West_Africa	6.4	4.52001	46.841	192	135.6	1405.23	4-way
Xade	San	East_Africa	33.6	28.8611	42.0236	1008	865.833	1260.71	3-way
Xade	West_Africa	East_Africa	18.2	0.712616	62.5431	546	21.3785	1876.29	3-way
Xade	San	West_Africa	18.1	16.0926	21.1886	543	482.777	635.657	3-way
Xuun	San	East_Africa	54.6	48.46	64.03	1638	1453.8	1920.9	3-way
Xuun	West_Africa	East_Africa	28.7	13.4438	43.8252	861	403.315	1314.76	3-way
Xuun	San	West_Africa	18.3	15.641	20.7738	549	469.231	623.215	3-way
Hessequa sampling site individually analyzed
Heidelberg	San	East_Africa	38.4	32.3443	49.2228	1152	970.33	1476.68	3-way
Heidelberg	San	European	6.2	5.35458	7.67699	186	160.637	230.31	5-way
Heidelberg	San	Southeast_Asia	7.1	5.38458	9.07779	213	161.538	272.334	5-way
Heidelberg	San	West_Africa	7.8	6.37067	10.4017	234	191.12	312.051	5-way
Melkhoutfontein	San	East_Africa	28.7	22.9184	50.6326	861	687.553	1518.98	3-way
Melkhoutfontein	San	European	5.9	4.2758	8.3551	177	128.274	250.653	5-way
Melkhoutfontein	San	West_Africa1	11.1	4.60352	13.651	333	138.106	409.531	5-way
Melkhoutfontein	San	West_Africa2	4.7	2.8412	6.22671	141	85.2361	186.801	5-way
Railton	San	East_Africa	25.5	10.2406	43.494	765	307.219	1304.82	3-way
Railton	San	European	7.4	3.80193	10.1261	222	114.058	303.784	5-way
Railton	San	West_Africa1	6.9	3.84409	11.4753	207	115.323	344.258	5-way
Railton	San	West_Africa2	10.2	5.69759	14.8725	306	170.928	446.174	5-way
Riversdale	San	East_Africa	32.3	22.8596	45.3575	969	685.788	1360.73	3-way
Riversdale	San	European	6.7	4.66934	8.40562	201	140.08	252.169	5-way
Riversdale	San	Southeast_Asia	7.5	6.00646	8.82265	225	180.194	264.679	5-way
Riversdale	San	West_Africa	9.2	7.30906	10.4928	276	219.272	314.784	5-way
RotterdamFarm	San	East_Africa	19.9	13.09	25.8865	597	392.701	776.596	3-way
RotterdamFarm	San	European	6.2	4.45073	8.53142	186	133.522	255.943	5-way
RotterdamFarm	San	Southeast_Asia	6.2	3.61444	9.48581	186	108.433	284.574	5-way
RotterdamFarm	San	West_Africa	9.6	7.32843	12.6845	288	219.853	380.535	5-way
Slangriver	San	East_Africa	42.9	34.5267	64.6156	1287	1035.8	1938.47	3-way
Slangriver	San	European	6.1	4.56119	7.63859	183	136.836	229.158	5-way
Slangriver	San	Southeast_Asia	6.4	4.85371	8.38432	192	145.611	251.53	5-way
Slangriver	San	West_Africa	7.4	6.00328	9.43971	222	180.099	283.191	5-way
Stormsvlei	San	East_Africa	18.9	10.4179	31.5933	567	312.538	947.8	3-way
Stormsvlei	San	European	8.2	5.7936	10.3865	246	173.808	311.594	5-way
Stormsvlei	San	Southeast_Asia	16	7.28387	26.3492	480	218.516	790.476	5-way
Stormsvlei	San	West_Africa	7.6	5.35176	11.4408	228	160.553	343.223	5-way

## Sheet: Table_S5
Table S5 – X-chromosome to autosomal ratio based on the average ancestry proportion. Autosomal data was represented by the first 180 cM of chr 1-7, 10 and 12. Standard deviations (StDev) were estimated with random subsampling during 100 bootstraps.
Pop	Ancestry	X-to-A ratio	StDev
Hessequa	San	1.22326	0.0902865
Hessequa	EastAfrica	0.419589	0.0734021
Hessequa	WestAfrica	1.19223	0.154791
Hessequa	Europe	0.767576	0.126165
Hessequa	SEA	0.882612	0.111561
Nama	San	1.1131	0.0972535
Nama	EastAfrica	0.463493	0.0923223
Nama	WestAfrica	1.03467	0.321487
Nama	Europe	0.93251	0.262164
Khwe	San	1.07869	0.104357
Khwe	EastAfrica	0.57303	0.132281
Khwe	WestAfrica	0.977677	0.0618762
Khomani	San	1.02314	0.0797641
Khomani	EastAfrica	0.545911	0.237354
Khomani	WestAfrica	1.3422	0.472344
Khomani	Europe	0.504021	0.218055
ColouredWellington	San	1.10882	0.205888
ColouredWellington	EastAfrica	0.830047	0.238884
ColouredWellington	WestAfrica	1.25631	0.239289
ColouredWellington	Europe	0.621959	0.112755
ColouredWellington	SEA	1.05049	0.126233
Hessequa sampling site individually analyzed
Heidelberg	San	1.15538	0.101301
Heidelberg	EastAfrica	0.687529	0.12439
Heidelberg	WestAfrica	1.18026	0.183236
Heidelberg	Europe	0.652475	0.174064
Heidelberg	SEA	0.952745	0.178936
Melkhoutfontein	San	1.33734	0.176282
Melkhoutfontein	EastAfrica	0.648596	0.167633
Melkhoutfontein	WestAfrica	0.867198	0.262801
Melkhoutfontein	Europe	0.945268	0.419471
Melkhoutfontein	SEA	0.877653	0.192732
Railton	San	1.2526	0.179845
Railton	EastAfrica	0.555191	0.27259
Railton	WestAfrica	1.27652	0.194859
Railton	Europe	0.410235	0.169756
Railton	SEA	1.01396	0.229807
Riversdale	San	1.27202	0.128334
Riversdale	EastAfrica	0.433785	0.105017
Riversdale	WestAfrica	0.967223	0.18808
Riversdale	Europe	0.884348	0.280603
Riversdale	SEA	1.00873	0.152368
RotterdamFarm	San	1.10852	0.218679
RotterdamFarm	EastAfrica	0.57494	0.258543
RotterdamFarm	WestAfrica	1.27936	0.435886
RotterdamFarm	Europe	0.770183	0.267459
RotterdamFarm	SEA	0.948551	0.328524
Slangriver	San	1.19572	0.13535
Slangriver	EastAfrica	0.54184	0.193337
Slangriver	WestAfrica	2.20149	0.529591
Slangriver	Europe	0.429162	0.118665
Slangriver	SEA	0.588808	0.109586
Stormsvlei	San	0.977255	0.0860104
Stormsvlei	EastAfrica	0.516115	0.24152
Stormsvlei	WestAfrica	1.62131	0.217906
Stormsvlei	Europe	1.00587	0.453437
Stormsvlei	SEA	0.514568	0.140688
Suurbraak	San	1.25932	0.103691
Suurbraak	EastAfrica	0.573449	0.138025
Suurbraak	WestAfrica	1.03607	0.189448
Suurbraak	Europe	0.70816	0.163334
Suurbraak	SEA	0.971284	0.144016
SwellemdamMuseum	San	1.17068	0.241342
SwellemdamMuseum	EastAfrica	1.01788	0.296006
SwellemdamMuseum	WestAfrica	1.24604	0.512471
SwellemdamMuseum	Europe	0.87307	0.351573
SwellemdamMuseum	SEA	0.670969	0.235565

## Sheet: Table_S6
Table S6 - Summary results for the mitochondrial haplogroup assignment for the 87 sub-sampled Hessequa-descendants. Average sequence coverage is also provided.
ID	Sampling Place	Major clade	mtDNA haplogroup	Haplogrep Score	Ancestry assigned*	mtDNA coverage (X)
HSQ090	Suurbraak	B4b	B4b1a2	0.8695	Asian	217.815
HSQ018	Riversdale	B5b	B5b1c	0.9226	Asian	364.421
HSQ082	Slangriver	E1a	E1a1a1	1.0432	Asian	256.406
HSQ142	Swellendam	H	H	0.9865	European	255.97
HSQ145	Swellendam	J1c	J1c1a	0.9908	European	274.694
HSQ022	Riversdale	L0a	L0a2a2a1	0.9065	Bantu-speaker	74.9319
HSQ094	Suurbraak	L0a	L0a2a2a1	0.8171	Bantu-speaker	57.7564
HSQ123	Stomsvlei	L0a	L0a1b1a	0.8859	Bantu-speaker	65.6703
HSQ126	Stomsvlei	L0a	L0a2a2a1	0.9679	Bantu-speaker	117.968
HSQ143	Swellendam	L0a	L0a2a2a1	0.868	Bantu-speaker	108.472
HSQ003	Melkhoutfontein	L0d	L0d1b2b1b1	0.9728	Khoe-San	466.486
HSQ005	Melkhoutfontein	L0d	L0d1b2b1b1	0.9853	Khoe-San	692.74
HSQ008	Melkhoutfontein	L0d	L0d2b1a	1.0923	Khoe-San	334.321
HSQ011	Melkhoutfontein	L0d	L0d2a1	0.9818	Khoe-San	246.44
HSQ012	Melkhoutfontein	L0d	L0d1a1a1	0.9206	Khoe-San	577.103
HSQ013	Melkhoutfontein	L0d	L0d1a1a1	0.893	Khoe-San	108.684
HSQ014	Melkhoutfontein	L0d	L0d1b2b1b1	0.9022	Khoe-San	85.7589
HSQ016	Melkhoutfontein	L0d	L0d1b2b1b1	0.9126	Khoe-San	54.2503
HSQ017	Riversdale	L0d	L0d1b2b1b	0.746	Khoe-San	35.5684
HSQ019	Riversdale	L0d	L0d2a1a	0.9746	Khoe-San	190.379
HSQ024	Riversdale	L0d	L0d2a1a	1.0109	Khoe-San	516.822
HSQ025	Riversdale	L0d	L0d1b2b1b1	0.9907	Khoe-San	225.245
HSQ026	Riversdale	L0d	L0d1b2b2b1	0.8992	Khoe-San	126.867
HSQ027	Riversdale	L0d	L0d1a1a	0.9478	Khoe-San	275.186
HSQ036	Riversdale	L0d	L0d1b2b2b1	0.9775	Khoe-San	308.473
HSQ038	Riversdale	L0d	L0d1b2b1b1	0.9579	Khoe-San	300.641
HSQ042	Riversdale	L0d	L0d2a1a	0.9752	Khoe-San	520.853
HSQ048	Heidelberg	L0d	L0d1b2b1b1	0.971	Khoe-San	284.352
HSQ050	Heidelberg	L0d	L0d1b2b1b1	0.8295	Khoe-San	91.444
HSQ052	Heidelberg	L0d	L0d1b2b2b1	0.9687	Khoe-San	416.496
HSQ053	Heidelberg	L0d	L0d2a1a2	0.8522	Khoe-San	200.935
HSQ055	Heidelberg	L0d	L0d2a1a	0.9578	Khoe-San	339.302
HSQ056	Heidelberg	L0d	L0d1b2b1b1	0.9933	Khoe-San	606.417
HSQ058	Heidelberg	L0d	L0d2a1a	0.9087	Khoe-San	120.877
HSQ059	Heidelberg	L0d	L0d2a1a	0.9512	Khoe-San	156.653
HSQ060	Heidelberg	L0d	L0d2a1a	0.9947	Khoe-San	607.989
HSQ076	Slangriver	L0d	L0d2c1a1	0.9255	Khoe-San	142.73
HSQ079	Slangriver	L0d	L0d2b1a	0.9417	Khoe-San	518.5
HSQ081	Slangriver	L0d	L0d2c1a	0.9794	Khoe-San	796.986
HSQ083	Slangriver	L0d	L0d2a1a	0.9452	Khoe-San	152.025
HSQ087	Slangriver	L0d	L0d1b2b2b1	0.9687	Khoe-San	489.106
HSQ088	Suurbraak	L0d	L0d1b2b1b1	0.9818	Khoe-San	279.824
HSQ089	Suurbraak	L0d	L0d1a1a	0.9532	Khoe-San	267.171
HSQ095	Suurbraak	L0d	L0d2c1a1	0.9629	Khoe-San	609.585
HSQ097	Suurbraak	L0d	L0d1b2b1b1	1.0467	Khoe-San	533.465
HSQ098	Suurbraak	L0d	L0d1a1a	0.9872	Khoe-San	755.631
HSQ099	Suurbraak	L0d	L0d2a1	0.9246	Khoe-San	145.743
HSQ118	Stomsvlei	L0d	L0d1b2b2b1	0.965	Khoe-San	579.714
HSQ119	Stomsvlei	L0d	L0d1b2b2b1	0.9893	Khoe-San	910.546
HSQ122	Stomsvlei	L0d	L0d1b2b1b1	0.8746	Khoe-San	77.1854
HSQ124	Stomsvlei	L0d	L0d1b2b2a	1.2806	Khoe-San	146.944
HSQ125	Stomsvlei	L0d	L0d1b2b1b1	0.9391	Khoe-San	117.801
HSQ127	Stomsvlei	L0d	L0d1b2b1b1	1.0313	Khoe-San	575.178
HSQ130	RotterdamFarm	L0d	L0d2a1	0.841	Khoe-San	44.5242
HSQ131	RotterdamFarm	L0d	L0d1b2b1b1	1.0019	Khoe-San	567.343
HSQ135	RotterdamFarm	L0d	L0d2a1a	0.9036	Khoe-San	119.23
HSQ136	RotterdamFarm	L0d	L0d1b2b1b1	0.9742	Khoe-San	359.561
HSQ137	Swellendam	L0d	L0d1b2b1b1	0.9722	Khoe-San	134.948
HSQ138	Swellendam	L0d	L0d1c	0.9646	Khoe-San	602.183
HSQ139	Swellendam	L0d	L0d1b2b1b1	0.9578	Khoe-San	451.515
HSQ140	Swellendam	L0d	L0d1b	0.6471	Khoe-San	339.112
HSQ144	Swellendam	L0d	L0d1a1b	0.9011	Khoe-San	271.834
HSQ146	Swellendam	L0d	L0d2a1	0.9627	Khoe-San	256.972
HSQ147	Swellendam	L0d	L0d1b2b2b1	0.9365	Khoe-San	300.841
HSQ154	Railton	L0d	L0d1b2b1b1	0.8527	Khoe-San	94.6763
HSQ155	Railton	L0d	L0d1b2b1b1	0.987	Khoe-San	329.347
HSQ156	Railton	L0d	L0d2a1a	0.8935	Khoe-San	61.1628
HSQ157	Railton	L0d	L0d1b2b1b1	0.908	Khoe-San	122.688
HSQ158	Railton	L1b	L1b1a15	0.9676	Bantu-speaker	133.518
HSQ086	Slangriver	L2a	L2a1a2	1.0072	Bantu-speaker	591.001
HSQ120	Stomsvlei	L2a	L2a1a2	0.9083	Bantu-speaker	93.2494
HSQ121	Stomsvlei	L2a	L2a1a2	1.0119	Bantu-speaker	132.589
HSQ148	Railton	L2a	L2a1b1a	0.9878	Bantu-speaker	569.734
HSQ001	Melkhoutfontein	L3d	L3d3a1	0.9242	Bantu-speaker	158.461
HSQ096	Suurbraak	L3e	L3e1a	1.0158	Bantu-speaker	83.9079
HSQ134	RotterdamFarm	L3e	L3e3b	0.8497	Bantu-speaker	64.9897
HSQ153	Railton	L3e	L3e3a	0.9538	Bantu-speaker	259.945
HSQ093	Suurbraak	L4b	L4b2a2c	0.9613	East-African	247.564
HSQ132	RotterdamFarm	L5a	L5a2	0.9832	East-African	825.401
HSQ009	Melkhoutfontein	M2a	M2a1a	1.3414	Asian	45.3431
HSQ040	Riversdale	M2a	M2a1a	1.0244	Asian	529.778
HSQ141	Swellendam	M2a	M2a1a	0.9954	Asian	113.184
HSQ080	Slangriver	M2b	M2b1	0.9678	Asian	249.372
HSQ162	Railton	M33	M33a2a	0.9095	Asian	61.5426
HSQ128	RotterdamFarm	M5a	M5a2a	0.932	Asian	119.604
HSQ102	Suurbraak	U2a	U2a1a	0.9334	Asian	56.0096
HSQ054	Heidelberg	U7a	U7a3a	1.1032	Asian	229.076
*Notes on classification
The mitochondrial haplogroups most prevalent in the Khoe-San populations are L0d and L0k (Behar et al. 2008; Barbieri et al. 2013; Schlebusch et al. 2013).
The mitochondrial haplogroups found in East Africa are L0f, L3a, L4, L3h, L5, L3i, L3x and M1a (Gomez et al. 2014). Some of these mitochondrial haplogroups can be found among the current day Coloured people (Quintana-Murci et al. 2010, Schlebusch et al. 2010).
The major mitochondrial haplogroups found among Bantu-speaking individuals are L0a, L1c, L2a, and L3e (Barbieri et al. 2014). Bantu-speaking ancestry can also be observed among the current day Coloured people (Quintana-Murci et al. 2010, Schlebusch et al. 2010).
Due to the colonial period of South Africa, there has been a genetic influence from Europe. Therefore, mitochondrial haplogroups from Europe (U5a1, U2e, H, T2b, HV, K) can be found among the SAC people (Quintana-Murci et al. 2010).
Moreover, in the colonial times, slaves with Asian ancestry were imported from Madagascar, Sri Lanka, India and the Indonesian Archipelago. Therefore, mitochondrial haplogroups from these regions can now also be found in the SAC population (Quintana-Murci et al. 2010). The mitochondrial haplogroups from South/South-East Asia that can be found in the SAC populations are M, U2c, U2b, B4, R6, U7, F1…

## Sheet: Table S7
Table S7 - Summary results for the Ychr haplogroup assignment for the 58 male Hessequa-descendants. Haplogroup assigned with SNAPPY (Severson et al. 2018).
ID	Place	Major Y haplogroup	Specific Y haplogroup	Accuracy Score	Ancestry*
HSQ033	Riversdale	A1b	A1b1a1	1	Khoe-San
HSQ050	Heidelberg	A1b	A1b1b2a	0.8	Khoe-San
HSQ100	Suurbraak	A1b	A1b1b	1	Khoe-San
HSQ156	Railton	A1b	A1b1b2a	0.8	Khoe-San
HSQ107	Suurbraak	B2b	B2b	1	Bantu-speaker
HSQ085	Slangriver	C	C	1	Asian
HSQ089	Suurbraak	C	C	1	Asian
HSQ005	Melkhoutfontein	E1b1a1	E1b1a1a1c1a1	0.875	Bantu-speaker
HSQ049	Heidelberg	E1b1a1	E1b1a1a1c1a1	0.882	Bantu-speaker
HSQ054	Heidelberg	E1b1a1	E1b1a1a1c1a1	0.882	Bantu-speaker
HSQ058	Heidelberg	E1b1a1	E1b1a1a1d1	0.867	Bantu-speaker
HSQ105	Suurbraak	E1b1a1	E1b1a1a1c1a1	0.882	Bantu-speaker
HSQ120	Stomsvlei	E1b1a1	E1b1a1a1c1a1	0.882	Bantu-speaker
HSQ138	SwellemdamMuseum	E1b1a1	E1b1a1a1d1a	0.875	Bantu-speaker
HSQ145	SwellemdamMuseum	E1b1a1	E1b1a1a1c1a1	0.882	Bantu-speaker
HSQ151	Railton	E1b1a1	E1b1a1	0.833	Bantu-speaker
HSQ017	Riversdale	E1b1b1	E1b1b1b2b	0.9	East-Africa
HSQ067	Heidelberg	E1b1b1	E1b1b1b2b	0.889	East-Africa
HSQ086	Slangriver	E1b1b1	E1b1b1b2b	0.889	East-Africa
HSQ136	RotterdamFarm	E1b1b1	E1b1b1b2b	0.9	East-Africa
HSQ137	SwellemdamMuseum	E1b1b1	E1b1b1b2b	0.9	East-Africa
HSQ011	Melkhoutfontein	E2b	E2b1a	0.889	Bantu-speaker
HSQ016	Melkhoutfontein	E2b	E2b1a	0.889	Bantu-speaker
HSQ106	Suurbraak	G2a	G2a2b2a	1	European
HSQ141	SwellemdamMuseum	G2a	G2a2b	1	European
HSQ072	Heidelberg	H	H	1	Asian
HSQ117	Suurbraak	H	H	1	Asian
HSQ132	RotterdamFarm	H	H	1	Asian
HSQ019	Riversdale	I1	I1a2	0.947	European
HSQ068	Heidelberg	I1	I1a2a1	0.947	European
HSQ024	Riversdale	I2	I2a2a1c2a2	0.963	European
HSQ083	Slangriver	I2	I2a2a1c2a	0.962	European
HSQ140	SwellemdamMuseum	I2	I2a2a1c2a2	0.963	European
HSQ028	Riversdale	J2a	J2a1b	1	European
HSQ045	Heidelberg	J2a	J2a	0.75	European
HSQ029	Riversdale	O1a	O1a2	0.962	Asian
HSQ064	Heidelberg	O1a	O1a2	0.962	Asian
HSQ073	Heidelberg	O1a	O1a2	0.962	Asian
HSQ131	RotterdamFarm	O1a	O1a	0.958	Asian
HSQ139	SwellemdamMuseum	O1a	O1a2	0.962	Asian
HSQ006	Melkhoutfontein	R1a	R1a1a1b2	0.971	European
HSQ134	RotterdamFarm	R1a	R1a1a1b2	0.971	European
HSQ143	SwellemdamMuseum	R1a	R1a1a1b2	0.971	European
HSQ144	SwellemdamMuseum	R1a	R1a1a1b1	0.971	European
HSQ007	Melkhoutfontein	R1b	R1b1a2a1a2a1a	0.938	European
HSQ008	Melkhoutfontein	R1b	R1b1a2a1a2a1a	0.938	European
HSQ021	Riversdale	R1b	R1b1a2a1a	0.964	European
HSQ023	Riversdale	R1b	R1b1a2a1a1c2b2	0.969	European
HSQ034	Riversdale	R1b	R1b1a2a1a1c1	0.968	European
HSQ036	Riversdale	R1b	R1b1a2a1a2a1a	0.938	European
HSQ066	Heidelberg	R1b	R1b1a2a1a2a1a1	0.939	European
HSQ075	Slangriver	R1b	R1b1a2a1a1c2b2	0.969	European
HSQ135	RotterdamFarm	R1b	R1b1a2a1a	0.966	European
HSQ149	Railton	R1b	R1b1a2a1a	0.966	European
HSQ162	Railton	R1b	R1b1a2a1a1c2b2	0.969	European
HSQ027	Riversdale	R2a	R2a1	0.952	Asian
HSQ104	Suurbraak	R2a	R2a1	0.952	Asian
HSQ118	Stomsvlei	R2a	R2a	0.95	Asian
*Notes on classification
Y haplogroup	Ancestry of Y haplogroup	Reference
A1b	Khoe-San	(Schlebusch et al. 2010)
B2b	Bantu-speaker	(Schlebusch et al. 2010)
C	Asian	(Zhong et al. 2010)
E1b	Bantu-speaker	(Schlebusch et al. 2010)
E2b	Bantu-speaker	(Schlebusch et al. 2010)
G2a	European	(Underhill & Kivisild 2007)
H	Asian	(Underhill & Kivisild 2007)
I1	European	(Underhill & Kivisild 2007)
I2	European	(Underhill & Kivisild 2007)
J2a	European	(Underhill & Kivisild 2007)
O1a	Asian	(Zhong et al. 2010)
R1a	European	(Underhill & Kivisild 2007)
R1b	European	(Balaresque et al. 2010)
R2a	Asian	(Underhill & Kivisild 2007)

## Sheet: Table_S8
Table S8 - List of populations included in the dataset.
Pop	Lat	Lon	DNA_type	Published in	Language	Subsistence	Geographical_area
Luhya (LWK_AFR)	0.6	34.57	modern	Auton et al. 2015	Niger-Kordofanian	Agriculturalist	EastAfrica
Baganda	3.05392	33.9384	modern	Gurdasani et al. 2015	Niger-Kordofanian	Agriculturalist	EastAfrica
Banyarwanda	2.16497	33.6857	modern	Gurdasani et al. 2015	Niger-Kordofanian	Agriculturalist	EastAfrica
Barundi	0.98441	33.7681	modern	Gurdasani et al. 2015	Niger-Kordofanian	Agriculturalist	EastAfrica
Kalenjin	2.3959	31.8893	modern	Gurdasani et al. 2015	Nilo-Saharan	Agriculturalist	EastAfrica
Kikuyu	-2.05923	37.6786	modern	Gurdasani et al. 2015	Niger-Kordofanian	Agriculturalist	EastAfrica
Burji	5.32192	37.97	modern	Scheinfeldt et al. 2019	Afro-Asiatic	Agriculturalist	EastAfrica
Iraqw	-3.21609	35.542	modern	Scheinfeldt et al. 2019	Afro-Asiatic	Agriculturalist	EastAfrica
Rangi	-4.85989	36.5418	modern	Scheinfeldt et al. 2019	Niger-Kordofanian	Agriculturalist	EastAfrica
Hadza	-3.10504	33.2493	modern	Scheinfeldt et al. 2019	Khoisan	Hunter-Gatherer	EastAfrica
Ogiek	-1.62	36.58	modern	Scheinfeldt et al. 2019	Nilo-Saharan	Hunter-Gatherer	EastAfrica
Sabue	7.1	35.55	modern	Scheinfeldt et al. 2019	Nilo-Saharan	Hunter-Gatherer	EastAfrica
Sandawe	-7.1595	35.4243	modern	Scheinfeldt et al. 2019	Khoisan	Hunter-Gatherer	EastAfrica
Sengwer	0.080759	34.3377	modern	Scheinfeldt et al. 2019	Nilo-Saharan	Hunter-Gatherer	EastAfrica
AMHARA	10	39	modern	Gurdasani et al. 2015	Afro-Asiatic	Pastoralist	EastAfrica
OROMO	9.25	36.89	modern	Gurdasani et al. 2015	Afro-Asiatic	Pastoralist	EastAfrica
SOMALI	9.43445	48.3259	modern	Gurdasani et al. 2015	Afro-Asiatic	Pastoralist	EastAfrica
Aari	6.37396	36.2254	modern	Scheinfeldt et al. 2019	Afro-Asiatic	Pastoralist	EastAfrica
Baniamer	19.1512	35.6617	modern	Scheinfeldt et al. 2019	Afro-Asiatic	Pastoralist	EastAfrica
Borana	3.09785	39.3708	modern	Scheinfeldt et al. 2019	Afro-Asiatic	Pastoralist	EastAfrica
Datog	-3.9836	35.597	modern	Scheinfeldt et al. 2019	Nilo-Saharan	Pastoralist	EastAfrica
Dinka	5.84676	31.2903	modern	Scheinfeldt et al. 2019	Nilo-Saharan	Pastoralist	EastAfrica
Hadandawa	20.8031	35.5299	modern	Scheinfeldt et al. 2019	Afro-Asiatic	Pastoralist	EastAfrica
Hamer	4.84042	36.5198	modern	Scheinfeldt et al. 2019	Afro-Asiatic	Pastoralist	EastAfrica
Rendille	2.25284	36.5857	modern	Scheinfeldt et al. 2019	Afro-Asiatic	Pastoralist	EastAfrica
Ilchamus	0.345435	35.8417	modern	Scheinfeldt et al. 2019	Nilo-Saharan	Pastoralist	EastAfrica
Luo	-0.80809	34.4574	modern	Scheinfeldt et al. 2019	Nilo-Saharan	Pastoralist	EastAfrica
Pokot	1.22427	34.8968	modern	Scheinfeldt et al. 2019	Nilo-Saharan	Pastoralist	EastAfrica
Tugen	-0.132463	34.798	modern	Scheinfeldt et al. 2019	Nilo-Saharan	Pastoralist	EastAfrica
Han Chinese (CHB_EAS)	39.8796	116.41	modern	Auton et al. 2015	NA	NA	EastAsia
Kinh Vietname (KHV_EAS)	10.5071	106.665	modern	Auton et al. 2015	NA	NA	EastAsia
Central Europeans (CEU_EUR)	49.89	5.05	modern	Auton et al. 2015	NA	NA	Europe
Great Britains (GBR_EUR)	51.51	-0.13	modern	Auton et al. 2015	NA	NA	Europe
Iberians (IBS_EUR)	40.42	-3.68	modern	Auton et al. 2015	NA	NA	Europe
Gujarati Indians (GIH_SAS)	22.7477	73.0864	modern	Auton et al. 2015	NA	NA	SoutheastAsia
Sri Lankan Tamil (STU_SAS)	7.19823	80.8569	modern	Auton et al. 2015	NA	NA	SoutheastAsia
pedi	-23.836	29.9821	modern	Fortes-Lima in prep	Niger-Kordofanian	Agriculturalist	SouthernAfrica
tsonga	-24.6375	31.674	modern	Fortes-Lima in prep	Niger-Kordofanian	Agriculturalist	SouthernAfrica
tswana	-26.1066	26.1369	modern	Fortes-Lima in prep	Niger-Kordofanian	Agriculturalist	SouthernAfrica
venda	-22.9386	29.9382	modern	Fortes-Lima in prep	Niger-Kordofanian	Agriculturalist	SouthernAfrica
xhosa	-32.723	26.884	modern	Fortes-Lima in prep	Niger-Kordofanian	Agriculturalist	SouthernAfrica
Sotho	-29.354	25.3762	modern	Gurdasani et al. 2015	Niger-Kordofanian	Agriculturalist	SouthernAfrica
Zulu	-30.4006	29.5031	modern	Gurdasani et al. 2015	Niger-Kordofanian	Agriculturalist	SouthernAfrica
SEBantu	-30.3638	27.3674	modern	Schlebusch et al. 2012	Niger-Kordofanian	Agriculturalist	SouthernAfrica
Herero	-22.7	15.56	modern	Schlebusch et al. 2012	Niger-Kordofanian	Agriculturalist	SouthernAfrica
BITONGA	-24.2524	34.7809	modern	Semo et al. 2020	Niger-Kordofanian	Agriculturalist	SouthernAfrica
GANGUELA	-14.9023	19.0686	modern	Semo et al. 2020	Niger-Kordofanian	Agriculturalist	SouthernAfrica
MAKHUWA	-14.4577	39.5213	modern	Semo et al. 2020	Niger-Kordofanian	Agriculturalist	SouthernAfrica
NDAU	-20.067	34.2776	modern	Semo et al. 2020	Niger-Kordofanian	Agriculturalist	SouthernAfrica
NYANEKA	-15.3054	13.9929	modern	Semo et al. 2020	Niger-Kordofanian	Agriculturalist	SouthernAfrica
NYANJA	-14.495	34.3345	modern	Semo et al. 2020	Niger-Kordofanian	Agriculturalist	SouthernAfrica
UMBUNDU	-11.8889	14.9158	modern	Semo et al. 2020	Niger-Kordofanian	Agriculturalist	SouthernAfrica
Khutse (FKA GuiGhanaKgal)	-23.6509	24.6698	modern	Schlebusch et al. 2012	Khoisan	Hunter-Gatherer	SouthernAfrica
Juhoansi	-19.5974	20.495	modern	Schlebusch et al. 2012	Khoisan	Hunter-Gatherer	SouthernAfrica
Karretjie	-30.7126	25.101	modern	Schlebusch et al. 2012	Khoisan	Hunter-Gatherer	SouthernAfrica
Khomani	-26.9396	20.6582	modern	Schlebusch et al. 2012	Khoisan	Hunter-Gatherer	SouthernAfrica
Khwe*	-18.1985	22.1599	modern	Schlebusch et al. 2012	Khoisan	Hunter-Gatherer	SouthernAfrica
Xun*	-14.6289	17.666	modern	Schlebusch et al. 2012	Khoisan	Hunter-Gatherer	SouthernAfrica
Duma	-29.2809	29.6632	modern	Schlebusch et al. 2016	Khoisan	Hunter-Gatherer	SouthernAfrica
Xegwi	-26.4059	30.2125	modern	Schlebusch et al. 2016	Khoisan	Hunter-Gatherer	SouthernAfrica
Xade	-22.34	23.01	modern	Vicente et al. 2019	Khoisan	Hunter-Gatherer	SouthernAfrica
ColouredColesberg	-30.6966	25.0773	modern	Schlebusch et al. 2012	Indo-European	NA	SouthernAfrica
ColouredWellington	-33.6443	19.001	modern	Schlebusch et al. 2012	Indo-European	NA	SouthernAfrica
Heidelberg	-34.0843	20.9556	modern	This study	Indo-European	NA	SouthernAfrica
Melkhoutfontein	-34.3251	21.4191	modern	This study	Indo-European	NA	SouthernAfrica
Railton	-34.032	20.4284	modern	This study	Indo-European	NA	SouthernAfrica
Riversdale	-34.0943	21.2607	modern	This study	Indo-European	NA	SouthernAfrica
RotterdamFarm	-34.0559	20.4109	modern	This study	Indo-European	NA	SouthernAfrica
Slangriver	-34.0829	20.9408	modern	This study	Indo-European	NA	SouthernAfrica
Stomsvlei	-34.0886	20.0878	modern	This study	Indo-European	NA	SouthernAfrica
Suurbraak	-34.0078	20.6509	modern	This study	Indo-European	NA	SouthernAfrica
SwellemdamMuseum	-34.0179	20.4518	modern	This study	Indo-European	NA	SouthernAfrica
Nama_Richtersveld	-29.0014	17.0988	modern	Martin et al. 2017	Khoisan	Pastoralist	SouthernAfrica
Nama_Windhoek	-22.7	17.11	modern	Schlebusch et al. 2012	Khoisan	Pastoralist	SouthernAfrica
Esan from Nigeria (ESN_AFR)	7.52794	8.75042	modern	Auton et al. 2015	Niger-Kordofanian	Agriculturalist	WestAfrica
Gambian in Western Division - Mandinka (GWD_AFR)	13.2558	-16.7256	modern	Auton et al. 2015	Niger-Kordofanian	Agriculturalist	WestAfrica
Mende in Sierra Leone (MSL_AFR)	8.43157	-13.1786	modern	Auton et al. 2015	Niger-Kordofanian	Agriculturalist	WestAfrica
Yoruba (YRI_AFR)	8.01	3.98	modern	Auton et al. 2015	Niger-Kordofanian	Agriculturalist	WestAfrica
Ga-Adangbe_quad	5.926	0.576881	modern	Gurdasani et al. 2015	Niger-Kordofanian	Agriculturalist	WestAfrica
Igbo	6.09392	7.34745	modern	Gurdasani et al. 2015	Niger-Kordofanian	Agriculturalist	WestAfrica
Jola	13.1938	-16.5085	modern	Gurdasani et al. 2015	Niger-Kordofanian	Agriculturalist	WestAfrica
Mandinka	13.3221	-16.157	modern	Gurdasani et al. 2015	Niger-Kordofanian	Agriculturalist	WestAfrica
Wolof	15.7971	-16.5214	modern	Gurdasani et al. 2015	Niger-Kordofanian	Agriculturalist	WestAfrica
Iyassa	2.23412	10.0766	modern	Scheinfeldt et al. 2019	Niger-Kordofanian	Agriculturalist	WestAfrica
Lemande	4.05632	9.88322	modern	Scheinfeldt et al. 2019	Niger-Kordofanian	Agriculturalist	WestAfrica
Ngumba	3.36016	10.1744	modern	Scheinfeldt et al. 2019	Niger-Kordofanian	Agriculturalist	WestAfrica
Tikar	5.32796	11.1959	modern	Scheinfeldt et al. 2019	Niger-Kordofanian	Agriculturalist	WestAfrica
Baka	3.08	14.07	modern	Scheinfeldt et al. 2019	Niger-Kordofanian	Hunter-Gatherer	WestAfrica
Bakola	2.26894	10.3712	modern	Scheinfeldt et al. 2019	Niger-Kordofanian	Hunter-Gatherer	WestAfrica
Bedzan	4.87931	11.921	modern	Scheinfeldt et al. 2019	Niger-Kordofanian	Hunter-Gatherer	WestAfrica
Kenya_Pastoral_Neolithic	-0.458	36.081	aDNA	Prendergast et al. 2018	NA	Pastoralist	EastAfrica
Tanzania_Pastoral_Neolithic	-3.476	35.348	aDNA	Prendergast et al. 2018	NA	Pastoralist	EastAfrica
South Africa Stone Age (baa001)	-29.65	31.3	aDNA	Schlebusch et al. 2017	NA	Hunter-Gatherer	SouthernAfrica
South Africa Stone Age (bab001)	-29.65	31.3	aDNA	Schlebusch et al. 2017	NA	Hunter-Gatherer	SouthernAfrica
South Africa Stone Age (I9028)	-32.8	18	aDNA	Skoglund et al. 2017	NA	Hunter-Gatherer	SouthernAfrica
South Africa Stone Age (I9133)	-32	18.5	aDNA	Skoglund et al. 2017	NA	Hunter-Gatherer	SouthernAfrica
South Africa Pastoral Stone Age (I9134)	-32.8	17.9	aDNA	Skoglund et al. 2017	NA	Pastoralist	SouthernAfrica
* The Xun and Khwe groups currently reside in Platfontien, South Africa to where they were relocated. Their geographic coordinates however indicate their region of origin in Angola and the Caprivi strip, respectively. Please see a description of group hisories in Schlebusch et al 2012, Supplementary data Page 13-15)
